# Supplementary material for: Influence of Metal Ions on Model Protoamphiphilic Vesicular Systems: Insights from Laboratory and Analogue Studies
Source: Life (Basel). 2021 Dec 16;11(12):1413. doi: 10.3390/life11121413 (PMC8708898; doi:10.3390/life11121413)
Supplement: Supplementary file 1 [file life-11-01413-s001.zip]

Archive with 1 entries (1 files):
- life-1500974-supplementary.pdf
